# Supplementary material for: Multicommutated Flow Analysis System for Determination of Horseradish Peroxidase and Its Inhibitors
Source: Molecules. 2021 Sep 16;26(18):5630. doi: 10.3390/molecules26185630 (PMC8465280; doi:10.3390/molecules26185630)
Supplement: Supplementary file 1 [file molecules-26-05630-s001.zip]

Archive with 1 entries (1 files):
- molecules-1315045-supplementary.pdf
